# Supplementary material for: Misinformation and the US Ebola communication crisis: analyzing the veracity and content of social media messages related to a fear-inducing infectious disease outbreak
Source: BMC Public Health. 2020 May 7;20:550. doi: 10.1186/s12889-020-08697-3 (PMC7202904; doi:10.1186/s12889-020-08697-3)
Supplement: Supplementary file 2 — Additional file 2. Tweet IDs. Description of Data: Tweet IDs of included and excluded tweets [file 12889_2020_8697_MOESM2_ESM.xlsx]

## Sheet: Sheet1
Code Number	Tweet ID	excluded
1	5.17879e+17	0
2	5.27948e+17	0
3	5.22434e+17	0
4	5.2562e+17	0
5	5.1917e+17	0
6	5.26594e+17	0
7	5.18554e+17	1
8	5.24575e+17	0
9	5.24567e+17	0
10	5.22472e+17	0
11	5.1803e+17	0
12	5.25287e+17	0
13	5.1811e+17	0
14	5.27734e+17	0
15	5.19265e+17	0
16	5.19179e+17	0
17	5.17741e+17	0
18	5.22774e+17	1
19	5.20763e+17	0
20	5.24966e+17	0
21	5.23189e+17	0
22	5.23137e+17	0
23	5.17531e+17	1
24	5.25659e+17	0
25	5.21419e+17	0
26	5.22157e+17	1
27	5.18234e+17	0
28	5.2026e+17	0
29	5.26855e+17	0
30	5.23565e+17	0
31	5.2106e+17	0
32	5.18235e+17	1
33	5.17299e+17	0
34	5.25004e+17	0
35	5.21317e+17	0
36	5.22472e+17	0
37	5.22061e+17	0
38	5.17503e+17	0
39	5.24311e+17	0
40	5.20255e+17	0
41	5.23115e+17	0
42	5.26149e+17	0
43	5.19508e+17	0
44	5.2722e+17	0
45	5.18471e+17	1
46	5.19582e+17	0
47	5.09488e+17	0
48	5.25471e+17	0
49	5.23119e+17	0
50	5.19633e+17	0
51	5.22357e+17	0
52	5.17374e+17	0
53	5.2171e+17	0
54	5.25803e+17	0
55	5.18785e+17	0
56	5.17523e+17	0
57	5.17767e+17	0
58	5.26968e+17	0
59	5.18131e+17	0
60	5.17071e+17	0
61	5.25671e+17	0
62	5.18541e+17	0
63	5.20578e+17	0
64	5.17359e+17	0
65	5.18067e+17	0
66	5.26124e+17	1
67	5.17851e+17	0
68	5.23296e+17	0
69	5.17838e+17	0
70	5.18499e+17	0
71	5.18052e+17	0
72	5.17084e+17	0
73	5.17666e+17	0
74	5.21383e+17	0
75	5.20533e+17	0
76	5.2324e+17	0
77	5.22366e+17	0
78	5.2657e+17	0
79	5.24232e+17	0
80	5.26136e+17	0
81	5.22865e+17	0
82	5.18155e+17	0
83	5.256e+17	0
84	5.17056e+17	0
85	5.27597e+17	0
86	5.26807e+17	0
87	5.17348e+17	0
88	5.2718e+17	0
89	5.23233e+17	0
90	5.22755e+17	0
91	5.17815e+17	0
92	5.17801e+17	0
93	5.21709e+17	0
94	5.20586e+17	0
95	5.25961e+17	0
96	5.22591e+17	1
97	5.02841e+17	0
98	5.17697e+17	1
99	5.17743e+17	0
100	5.18089e+17	0
101	5.177e+17	1
102	5.23829e+17	0
103	5.28124e+17	0
104	5.18076e+17	0
105	5.2179e+17	0
106	5.17506e+17	0
107	5.2418e+17	0
108	5.18615e+17	0
109	5.22845e+17	0
110	5.175e+17	0
111	5.20824e+17	0
112	5.2272e+17	0
113	5.24953e+17	0
114	5.2831e+17	0
115	5.19661e+17	1
116	5.22039e+17	0
117	5.22822e+17	1
118	5.20881e+17	0
119	5.21284e+17	0
120	5.18154e+17	0
121	5.21003e+17	0
122	5.21781e+17	0
123	5.17674e+17	0
124	5.2672e+17	0
125	5.17264e+17	0
126	5.26774e+17	0
127	5.23541e+17	1
128	5.18078e+17	0
129	5.18277e+17	1
130	5.17945e+17	0
131	5.2654e+17	0
132	5.20078e+17	1
133	5.19372e+17	0
134	5.20354e+17	0
135	5.17806e+17	1
136	5.23135e+17	0
137	5.20457e+17	0
138	5.23943e+17	0
139	5.23536e+17	0
140	5.25668e+17	0
141	5.20742e+17	1
142	5.22588e+17	0
143	5.27165e+17	0
144	5.17804e+17	1
145	5.26273e+17	0
146	5.25514e+17	1
147	5.26726e+17	0
148	5.20772e+17	0
149	5.22664e+17	0
150	5.17902e+17	1
151	5.18886e+17	0
152	5.175e+17	1
153	5.18864e+17	0
154	5.1825e+17	0
155	5.19443e+17	0
156	5.18232e+17	0
157	5.23143e+17	0
158	5.25624e+17	0
159	5.24596e+17	0
160	5.22561e+17	0
161	5.24402e+17	0
162	5.17842e+17	0
163	5.17521e+17	0
164	5.20397e+17	0
165	5.20134e+17	0
166	5.18098e+17	0
167	5.22362e+17	0
168	5.21295e+17	0
169	5.20624e+17	0
170	5.22554e+17	0
171	5.26561e+17	0
172	5.25668e+17	0
173	5.25741e+17	0
174	5.18747e+17	0
175	5.17677e+17	0
176	5.22429e+17	0
177	5.25723e+17	0
178	5.25637e+17	0
179	5.17496e+17	1
180	5.25448e+17	0
181	5.24752e+17	0
182	5.25783e+17	0
183	5.23674e+17	0
184	5.21925e+17	0
185	5.23478e+17	0
186	5.21137e+17	1
187	5.18014e+17	1
188	5.22281e+17	0
189	5.20413e+17	1
190	5.17087e+17	0
191	5.27261e+17	0
192	5.17784e+17	0
193	5.19928e+17	0
194	5.26792e+17	0
195	5.25627e+17	0
196	5.24946e+17	0
197	5.21294e+17	0
198	5.25377e+17	0
199	5.17349e+17	0
200	5.22629e+17	1
201	5.21468e+17	1
202	5.2311e+17	1
203	5.19811e+17	0
204	5.24719e+17	0
205	5.17396e+17	0
206	5.25803e+17	0
207	5.17101e+17	0
208	5.17467e+17	0
209	5.21403e+17	1
210	5.21693e+17	0
211	5.17403e+17	0
212	5.25468e+17	0
213	5.17508e+17	0
214	5.25739e+17	0
215	5.22596e+17	0
216	5.18218e+17	0
217	5.17766e+17	0
218	5.2295e+17	0
219	5.23884e+17	0
220	5.22891e+17	0
221	5.17306e+17	0
222	5.21428e+17	0
223	5.25399e+17	0
224	5.2373e+17	0
225	5.26884e+17	0
226	5.19102e+17	0
227	5.20088e+17	0
228	5.17419e+17	0
229	5.17473e+17	0
230	5.2075e+17	1
231	5.17717e+17	0
232	5.18838e+17	0
233	5.17058e+17	0
234	5.18784e+17	0
235	5.2134e+17	0
236	5.19356e+17	1
237	5.18329e+17	1
238	5.17419e+17	0
239	5.20604e+17	0
240	5.22545e+17	1
241	5.26766e+17	0
242	5.2501e+17	1
243	5.17376e+17	1
244	5.18632e+17	0
245	5.24233e+17	0
246	5.17095e+17	0
247	5.2325e+17	0
248	5.19803e+17	0
249	5.22446e+17	0
250	5.25763e+17	0
251	5.24287e+17	0
252	5.21773e+17	0
253	5.17897e+17	1
254	5.19265e+17	0
255	5.18026e+17	0
256	5.18879e+17	0
257	5.23547e+17	0
258	5.22897e+17	0
259	5.20568e+17	1
260	5.18462e+17	0
261	5.23305e+17	0
262	5.23779e+17	0
263	5.17509e+17	1
264	5.22336e+17	1
265	5.19256e+17	0
266	5.20008e+17	0
267	5.26893e+17	0
268	5.17345e+17	0
269	5.21788e+17	1
270	5.25109e+17	0
271	5.24985e+17	0
272	5.17476e+17	0
273	5.22159e+17	0
274	5.27936e+17	0
275	5.2165e+17	0
276	5.18028e+17	0
277	5.17466e+17	0
278	5.22745e+17	0
279	5.23617e+17	0
280	5.17448e+17	0
281	5.25749e+17	0
282	5.20156e+17	0
283	5.17798e+17	0
284	5.18975e+17	1
285	5.28049e+17	0
286	5.1837e+17	0
287	5.18071e+17	0
288	5.22576e+17	0
289	5.23169e+17	0
290	5.27359e+17	0
291	5.20309e+17	0
292	5.27834e+17	0
293	5.18778e+17	0
294	5.27066e+17	0
295	5.18592e+17	0
296	5.25698e+17	0
297	5.2507e+17	0
298	5.19209e+17	0
299	5.1739e+17	0
300	5.21321e+17	0
301	5.23843e+17	0
302	5.22408e+17	0
303	5.22795e+17	0
304		1
305	5.25045e+17	0
306	5.21724e+17	0
307	5.17151e+17	0
308	5.19268e+17	0
309	5.21833e+17	0
310	5.17852e+17	0
311	5.20985e+17	0
312	5.18629e+17	1
313	5.22209e+17	0
314	5.17842e+17	0
315	5.19985e+17	0
316	5.27076e+17	0
317	5.22833e+17	0
318	5.19157e+17	0
319	5.18009e+17	0
320	5.22515e+17	0
321	5.22427e+17	0
322	5.2598e+17	0
323	5.17313e+17	0
324	5.25622e+17	0
325	5.17673e+17	1
326	5.18422e+17	0
327	5.22516e+17	0
328	5.26943e+17	0
329	5.18014e+17	0
330	5.17799e+17	0
331	5.23668e+17	0
332	5.22155e+17	0
333	5.22763e+17	0
334	5.18245e+17	0
335	5.18591e+17	0
336	5.19598e+17	0
337	5.21115e+17	0
338	5.24324e+17	0
339	5.23228e+17	0
340	5.18141e+17	0
341	5.27198e+17	0
342	5.17139e+17	0
343	5.17473e+17	0
344	5.23893e+17	1
345	5.22005e+17	0
346	5.22224e+17	0
347	5.21544e+17	1
348	5.20028e+17	0
349	5.1994e+17	0
350	5.22723e+17	0
351	5.22575e+17	0
352	5.22253e+17	0
353	5.17522e+17	0
354	5.22762e+17	0
355	5.2433e+17	1
356	5.2789e+17	1
357	5.1987e+17	0
358	5.22464e+17	0
359	5.17505e+17	1
360	5.23854e+17	0
361	5.25471e+17	0
362	5.22933e+17	0
363	5.24647e+17	0
364	5.17467e+17	0
365	5.22884e+17	0
366	5.24318e+17	0
367	5.17507e+17	0
368	5.1709e+17	0
369	5.26068e+17	0
370	5.17697e+17	0
371	5.21998e+17	0
372	5.19148e+17	0
373	5.26225e+17	1
374	5.17822e+17	0
375	5.25111e+17	0
376	5.19733e+17	0
377	5.21438e+17	0
378	5.21289e+17	0
379	5.21597e+17	0
380	5.22058e+17	0
381	5.175e+17	0
382	5.2426e+17	0
383	5.17502e+17	0
384	5.22434e+17	0
385	5.19314e+17	0
386	5.17903e+17	0
387	5.22879e+17	0
388	5.24152e+17	0
389	5.25087e+17	0
390	5.22552e+17	0
391	5.17825e+17	0
392	5.18285e+17	0
393	5.25622e+17	0
394	5.19139e+17	0
395	5.235e+17	0
396	5.22852e+17	0
397	5.21789e+17	0
398	5.24118e+17	0
399	5.18303e+17	0
400	5.1965e+17	0
401	5.24516e+17	0
402	5.23698e+17	0
403	5.17146e+17	0
404	5.17341e+17	0
405	5.2363e+17	1
406	5.23697e+17	0
407	5.19303e+17	0
408	5.199e+17	0
409	5.22013e+17	0
410	5.20032e+17	0
411	5.18068e+17	0
412	5.21865e+17	0
413	5.24327e+17	0
414	5.20044e+17	0
415	5.22792e+17	1
416	5.20471e+17	0
417	5.22283e+17	0
418	5.18081e+17	0
419	5.19925e+17	0
420	5.22271e+17	1
421	5.22784e+17	0
422	5.25298e+17	0
423	5.21382e+17	0
424	5.26919e+17	0
425	5.25712e+17	0
426	5.20602e+17	0
427	5.25452e+17	0
428	5.17675e+17	0
429	5.21636e+17	0
430	5.25465e+17	0
431	5.23776e+17	0
432	5.21485e+17	1
433	5.17539e+17	0
434	5.18211e+17	0
435	5.1765e+17	1
436	5.21423e+17	0
437	5.22889e+17	0
438	5.21994e+17	0
439	5.20557e+17	0
440	5.24155e+17	0
441	5.17853e+17	1
442	5.25292e+17	0
443	5.23203e+17	0
444	5.27843e+17	0
445	5.27539e+17	0
446	5.21703e+17	0
447	5.21982e+17	0
448	5.17843e+17	0
449	5.19658e+17	0
450	5.17147e+17	1
451	5.21111e+17	0
452	5.23185e+17	1
453	5.18089e+17	0
454	5.22909e+17	0
455	5.23172e+17	0
456	5.19183e+17	0
457	5.17513e+17	1
458	5.20561e+17	0
459	5.21278e+17	0
460	5.175e+17	0
461	5.24536e+17	0
462	5.19105e+17	0
463	5.18452e+17	0
464	5.18419e+17	1
465	5.1786e+17	0
466	5.23648e+17	1
467	5.27871e+17	0
468	5.19465e+17	0
469	5.17879e+17	1
470	5.22464e+17	0
471	5.22811e+17	0
472	5.21308e+17	0
473	5.28388e+17	0
474	5.1827e+17	0
475	5.18702e+17	0
476	5.1732e+17	0
477	5.27873e+17	0
478	5.20161e+17	0
479	5.2542e+17	0
480	5.18176e+17	0
481	5.18068e+17	1
482	5.26442e+17	0
483	5.17496e+17	0
484	5.17114e+17	0
485	5.20239e+17	0
486	5.18686e+17	0
487	5.1983e+17	0
488	5.24094e+17	0
489	5.17528e+17	0
490	5.24252e+17	0
491	5.18038e+17	0
492	5.27843e+17	0
493	5.17389e+17	0
494	5.22465e+17	0
495	5.17413e+17	0
496	5.24592e+17	0
497	5.23103e+17	0
498	5.22894e+17	0
499	5.26412e+17	1
500	5.18541e+17	1
501	5.22245e+17	0
502	5.22861e+17	0
503	5.1842e+17	0
504	5.19977e+17	0
505	5.18044e+17	0
506	5.19549e+17	0
507	5.22114e+17	0
508	5.17062e+17	0
509	5.17061e+17	0
510	5.24172e+17	0
511	5.19209e+17	0
512	5.1986e+17	0
513	5.26873e+17	0
514	5.19348e+17	0
515	5.22218e+17	0
516	5.17102e+17	0
517	5.25748e+17	0
518	5.19112e+17	0
519	5.24869e+17	0
520	5.19947e+17	0
521	5.23111e+17	0
522	5.22909e+17	0
523	5.19203e+17	0
524	5.25004e+17	0
525	5.25487e+17	0
526	5.21538e+17	0
527	5.18451e+17	0
528	5.23387e+17	0
529	5.19439e+17	0
530	5.26019e+17	0
531	5.238e+17	1
532	5.18144e+17	0
533	5.21939e+17	0
534	5.21277e+17	0
535	5.17501e+17	0
536	5.21835e+17	0
537	5.20249e+17	0
538	5.22605e+17	0
539	5.20255e+17	0
540	5.19226e+17	0
541	5.24593e+17	0
542	5.18076e+17	0
543	5.18459e+17	1
544	5.19268e+17	0
545	5.20777e+17	0
546	5.21305e+17	0
547	5.22029e+17	0
548	5.22695e+17	0
549	5.22736e+17	0
550	5.24855e+17	0
551	5.17411e+17	1
552	5.2033e+17	0
553	5.22571e+17	0
554	5.17769e+17	1
555	5.24518e+17	0
556	5.25677e+17	0
557	5.19196e+17	0
558	5.22483e+17	0
559	5.23241e+17	0
560	5.1812e+17	0
561	5.22442e+17	0
562	5.20886e+17	0
563	5.18391e+17	0
564	5.17491e+17	1
565	5.24555e+17	1
566	5.27757e+17	0
567	5.17879e+17	0
568	5.18403e+17	0
569	5.24014e+17	0
570	5.22857e+17	0
571	5.1895e+17	1
572	5.1819e+17	1
573	5.17413e+17	0
574	5.27151e+17	0
575	5.17093e+17	0
576	5.22845e+17	0
577	5.2575e+17	0
578	5.13719e+17	0
579	5.17058e+17	0
580	5.21607e+17	0
581	5.24829e+17	0
582	5.21314e+17	0
583	5.25745e+17	0
584	5.2244e+17	1
585	5.22923e+17	1
586	5.22524e+17	0
587	5.26233e+17	0
588	5.22868e+17	0
589	5.22589e+17	0
590	5.20323e+17	0
591	5.25456e+17	0
592	5.2009e+17	0
593	5.2129e+17	1
594	5.18459e+17	0
595	5.19872e+17	0
596	5.18855e+17	0
597	5.24139e+17	0
598	5.24744e+17	0
599	5.26269e+17	0
600	5.18241e+17	0
601	5.19663e+17	0
602	5.21866e+17	0
603	5.18437e+17	0
604	5.17681e+17	0
605	5.24377e+17	0
606	5.22854e+17	0
607	5.17313e+17	0
608	5.25626e+17	0
609	5.27584e+17	0
610	5.26853e+17	0
611	5.1732e+17	0
612	5.18421e+17	0
613	5.21715e+17	0
614	5.17437e+17	0
615	5.20687e+17	0
616	5.25758e+17	0
617	5.19487e+17	0
618	5.19869e+17	0
619	5.17385e+17	0
620	5.17777e+17	0
621	5.21683e+17	0
622	5.22358e+17	0
623	5.23949e+17	0
624	5.19559e+17	0
625	5.2177e+17	1
626	5.18201e+17	0
627	5.18966e+17	0
628	5.20084e+17	1
629	5.19859e+17	0
630	5.22762e+17	0
631	5.17082e+17	0
632	5.17479e+17	0
633	5.19479e+17	0
634	5.22134e+17	0
635	5.21118e+17	0
636	5.24732e+17	0
637	5.17489e+17	0
638	5.21692e+17	0
639	5.17991e+17	0
640	5.20269e+17	0
641	5.22888e+17	0
642	5.25361e+17	0
643	5.17771e+17	0
644	5.17729e+17	0
645	5.26391e+17	0
646	5.17551e+17	1
647	5.18257e+17	1
648	5.26397e+17	0
649	5.17435e+17	0
650	5.19885e+17	0
651	5.2289e+17	0
652	5.23802e+17	0
653	5.22558e+17	0
654	5.25522e+17	0
655	5.18148e+17	0
656	5.17882e+17	0
657	5.18045e+17	0
658	5.19664e+17	1
659	5.21318e+17	0
660	5.23713e+17	0
661	5.25624e+17	0
662	5.22749e+17	0
663	5.17873e+17	0
664	5.17674e+17	0
665	5.20023e+17	1
666	5.17069e+17	0
667	5.23842e+17	1
668	5.23142e+17	1
669	5.22571e+17	0
670	5.19852e+17	0
671	5.21345e+17	0
672	5.25747e+17	0
673	5.17423e+17	0
674	5.21429e+17	0
675	5.23236e+17	0
676	5.17791e+17	0
677	5.25015e+17	0
678	5.18054e+17	0
679	5.22783e+17	0
680	5.17518e+17	0
681	5.1737e+17	0
682	5.22948e+17	0
683	5.21794e+17	0
684	5.18836e+17	0
685	5.22704e+17	0
686	5.22432e+17	0
687	5.17062e+17	0
688	5.22389e+17	0
689	5.24961e+17	0
690	5.19953e+17	0
691	5.18233e+17	0
692	5.24716e+17	0
693	5.26142e+17	0
694	5.22888e+17	0
695	5.22213e+17	0
696	5.21467e+17	0
697	5.26812e+17	0
698	5.23108e+17	0
699	5.25655e+17	0
700	5.25272e+17	0
701	5.21148e+17	0
702	5.21824e+17	1
703	5.25556e+17	0
704	5.20435e+17	0
705	5.2549e+17	0
706	5.22219e+17	0
707	5.19162e+17	0
708	5.2042e+17	0
709	5.22509e+17	0
710	5.17497e+17	0
711	5.17296e+17	0
712	5.17655e+17	1
713	5.17507e+17	0
714	5.27833e+17	1
715	5.19277e+17	0
716	5.22727e+17	0
717	5.2385e+17	0
718	5.18743e+17	0
719	5.26284e+17	0
720	5.20281e+17	1
721	5.26257e+17	0
722	5.21504e+17	0
723	5.19873e+17	0
724	5.17437e+17	0
725	5.24241e+17	0
726	5.25501e+17	0
727	5.23072e+17	0
728	5.20029e+17	0
729	5.17514e+17	0
730	5.17677e+17	0
731	5.21161e+17	0
732	5.20289e+17	1
733	5.27091e+17	0
734	5.26324e+17	0
735	5.22413e+17	1
736	5.22436e+17	0
737	5.23987e+17	0
738	5.24684e+17	0
739	5.19964e+17	0
740	5.23159e+17	0
741	5.22815e+17	0
742	5.2054e+17	0
743	5.17392e+17	1
744	5.25464e+17	0
745	5.189e+17	1
746	5.18476e+17	1
747	5.21388e+17	1
748	5.21651e+17	0
749	5.227e+17	0
750	5.25487e+17	0
751	5.18233e+17	1
752	5.23229e+17	1
753	5.20298e+17	0
754	5.24284e+17	0
755	5.18026e+17	1
756	5.24873e+17	0
757	5.17815e+17	1
758	5.21828e+17	0
759	5.19964e+17	0
760	5.22364e+17	0
761	5.17353e+17	0
762	5.17056e+17	0
763	5.17362e+17	0
764	5.2573e+17	0
765	5.18107e+17	0
766	5.23527e+17	0
767	5.25996e+17	0
768	5.24152e+17	0
769	5.22406e+17	0
770	5.17406e+17	1
771	5.20111e+17	0
772	5.18531e+17	1
773	5.17477e+17	0
774	5.1987e+17	0
775	5.17691e+17	1
776	5.18067e+17	0
777	5.18815e+17	1
778	5.22523e+17	0
779	5.26907e+17	0
780	5.18105e+17	1
781	4.96725e+17	0
782	5.24214e+17	0
783	5.26873e+17	1
784	5.25451e+17	0
785	5.22825e+17	0
786	5.2624e+17	0
787	5.20212e+17	0
788	5.19956e+17	0
789	5.17766e+17	0
790	5.22415e+17	0
791	5.22465e+17	0
792	5.18003e+17	0
793	5.17833e+17	0
794	5.17873e+17	0
795	5.22924e+17	0
796	5.24278e+17	1
797	5.21698e+17	0
798	5.25282e+17	1
799	5.19265e+17	0
800	5.24185e+17	0
801	5.19877e+17	0
802	5.18123e+17	0
803	5.22416e+17	1
804	5.25466e+17	0
805	5.23078e+17	0
806	5.25466e+17	0
807	5.1818e+17	0
808	5.17497e+17	0
809	5.17501e+17	1
810	5.18668e+17	0
811	5.22409e+17	0
812	5.2139e+17	0
813	5.25297e+17	0
814	5.27953e+17	0
815	5.27616e+17	0
816	5.22006e+17	0
817	5.17088e+17	0
818	5.22933e+17	0
819	5.23993e+17	0
820	5.22826e+17	1
821	5.22565e+17	0
822	5.20122e+17	0
823	5.19231e+17	0
824	5.19538e+17	0
825	5.26519e+17	1
826	5.17767e+17	0
827	5.20273e+17	0
828	5.283e+17	0
829	5.23795e+17	0
830	5.18931e+17	1
831	5.17889e+17	1
832	5.25448e+17	0
833	5.1876e+17	0
834	5.21426e+17	0
835	5.18189e+17	0
836	5.18003e+17	0
837	5.20855e+17	0
838	5.2388e+17	0
839	5.26614e+17	0
840	5.17485e+17	1
841	5.17898e+17	0
842	5.2244e+17	1
843	5.19996e+17	0
844	5.25107e+17	0
845	5.19734e+17	0
846	5.18104e+17	0
847	5.19984e+17	0
848	5.23232e+17	0
849	5.21577e+17	0
850	5.17098e+17	0
851	5.19168e+17	0
852	5.2128e+17	0
853	5.19816e+17	0
854	5.1768e+17	0
855	5.17851e+17	0
856	5.25491e+17	0
857	5.22619e+17	0
858	5.19243e+17	1
859	5.20724e+17	0
860	5.17507e+17	0
861	5.17889e+17	0
862	5.2293e+17	0
863	5.24864e+17	0
864	5.17896e+17	1
865	5.18088e+17	0
866	5.22957e+17	0
867	5.22955e+17	0
868	5.22456e+17	0
869	5.19931e+17	0
870	5.18138e+17	0
871	5.25541e+17	0
872	5.2277e+17	0
873	5.18946e+17	1
874	5.20007e+17	0
875	5.17496e+17	0
876	5.17612e+17	0
877	5.23628e+17	0
878	5.22432e+17	1
879	5.20352e+17	0
880	5.26904e+17	0
881	5.18507e+17	0
882	5.23108e+17	0
883	5.2445e+17	0
884	5.17101e+17	0
885	5.22787e+17	1
886	5.23156e+17	0
887	5.2763e+17	1
888	5.22067e+17	0
889	5.25459e+17	0
890	5.25704e+17	0
891	5.21409e+17	1
892	5.17065e+17	0
893	5.28341e+17	1
894	5.17158e+17	0
895	5.2223e+17	0
896	5.19203e+17	1
897	5.2293e+17	0
898	5.19871e+17	0
899	5.18432e+17	0
900	5.17443e+17	0
901	5.24585e+17	0
902	5.25471e+17	0
903	5.17139e+17	0
904	5.22844e+17	0
905	5.17771e+17	0
906	5.17058e+17	0
907	5.22762e+17	0
908	5.2556e+17	0
909	5.25465e+17	0
910	5.22392e+17	0
911	5.18859e+17	1
912	5.23003e+17	0
913	5.19567e+17	0
914	5.19927e+17	0
915	5.22963e+17	0
916	5.17143e+17	0
917	5.26758e+17	0
918	5.21322e+17	0
919	5.19975e+17	0
920	5.17497e+17	0
921	5.19969e+17	0
922	5.22451e+17	0
923	5.19433e+17	0
924	5.23231e+17	0
925	5.17784e+17	0
926	5.22505e+17	0
927	5.17492e+17	0
928	5.22523e+17	1
929	5.1751e+17	0
930	5.2398e+17	0
931	5.22524e+17	0
932	5.18541e+17	1
933	5.22173e+17	0
934	5.19172e+17	1
935	5.22472e+17	0
936	5.22459e+17	0
937	5.1987e+17	0
938	5.22126e+17	0
939	5.20646e+17	0
940	5.17496e+17	0
941	5.15442e+17	0
942	5.17554e+17	0
943	5.1706e+17	0
944	5.25649e+17	0
945	5.17742e+17	0
946	5.25103e+17	1
947	5.22042e+17	0
948	5.25005e+17	0
949	5.26783e+17	1
950	5.17866e+17	0
951	5.25289e+17	0
952	5.17461e+17	0
953	5.26487e+17	0
954	5.17315e+17	0
955	5.22721e+17	0
956	5.19597e+17	0
957	5.24015e+17	0
958	5.24587e+17	0
959	5.22712e+17	0
960	5.17645e+17	0
961	5.22493e+17	0
962	5.20707e+17	0
963	5.25378e+17	0
964	5.2296e+17	0
965	5.22532e+17	0
966	5.18129e+17	0
967	5.20371e+17	0
968	5.24222e+17	0
969	5.21658e+17	0
970	5.24747e+17	0
971	5.20734e+17	0
972	5.17489e+17	0
973	5.17512e+17	1
974	5.23585e+17	0
975	5.24961e+17	0
976	5.17129e+17	1
977	5.22334e+17	0
978	5.24767e+17	0
979	5.22061e+17	0
980	5.22986e+17	0
981	5.25232e+17	1
982	5.2037e+17	0
983	5.1809e+17	0
984	5.17486e+17	0
985	5.17858e+17	0
986	5.22512e+17	0
987	5.17487e+17	0
988	5.23956e+17	0
989	5.18137e+17	0
990	5.2247e+17	0
991	5.20993e+17	0
992	5.2732e+17	0
993	5.22444e+17	0
994	5.20182e+17	0
995	5.24364e+17	0
996	5.17471e+17	1
997	5.22951e+17	0
998	5.27995e+17	0
999	5.26805e+17	0
1000	5.22517e+17	0
1001	5.22321e+17	0
1002	5.19828e+17	0
1003	5.17467e+17	0
1004	5.17461e+17	0
1005	5.22415e+17	0
1006	5.21568e+17	0
1007	5.17684e+17	0
1008	5.26433e+17	0
1009	5.18053e+17	1
1010	5.24526e+17	0
1011	5.18322e+17	0
1012	5.25881e+17	0
1013	5.22826e+17	0
1014	5.23932e+17	0
1015	5.22593e+17	1
1016	5.22642e+17	0
1017	5.17513e+17	0
1018	5.25356e+17	0
1019	5.25321e+17	0
1020	5.18464e+17	0
1021	5.17504e+17	0
1022	5.24319e+17	0
1023	5.19227e+17	0
1024	5.19875e+17	0
1025	5.24433e+17	1
1026	5.20583e+17	0
1027	5.17256e+17	0
1028	5.20519e+17	0
1029	5.27189e+17	0
1030	5.18103e+17	0
1031	5.18514e+17	0
1032	5.21529e+17	0
1033	5.24679e+17	0
1034	5.22936e+17	0
1035	5.26505e+17	0
1036	5.2579e+17	0
1037	5.26234e+17	0
1038	5.2248e+17	0
1039	5.17643e+17	0
1040	5.19167e+17	0
1041	5.26158e+17	0
1042	5.21377e+17	0
1043	5.1765e+17	0
1044	5.18078e+17	0
1045	5.23933e+17	0
1046	5.24188e+17	1
1047	5.23106e+17	0
1048	5.2249e+17	1
1049	5.17512e+17	1
1050	5.21684e+17	0
1051	5.17094e+17	0
1052	5.16909e+17	0
1053	5.22139e+17	0
1054	5.20152e+17	0
1055	5.23822e+17	0
1056	5.25455e+17	0
1057	5.22465e+17	0
1058	5.17486e+17	0
1059	5.18571e+17	0
1060	5.23165e+17	0
1061	5.20551e+17	0
1062	5.22796e+17	0
1063	5.19625e+17	1
1064	5.25611e+17	1
1065	5.22213e+17	0
1066	5.20239e+17	0
1067	5.18113e+17	0
1068	5.2399e+17	0
1069	5.20277e+17	0
1070	5.24726e+17	0
1071	5.18142e+17	0
1072	5.23302e+17	0
1073	5.23189e+17	0
1074	5.21996e+17	0
1075	5.22925e+17	1
1076	5.23578e+17	0
1077	5.21605e+17	0
1078	5.17061e+17	0
1079	5.2184e+17	0
1080	5.18403e+17	0
1081	5.18751e+17	0
1082	5.22394e+17	0
1083	5.25935e+17	0
1084	5.19207e+17	0
1085	5.22327e+17	0
1086	5.19315e+17	0
1087	5.28039e+17	0
1088	5.22857e+17	0
1089	5.22569e+17	0
1090	5.23718e+17	0
1091	5.21263e+17	0
1092	5.17932e+17	0
1093	5.24872e+17	0
1094	5.17517e+17	0
1095	5.19622e+17	0
1096	5.24179e+17	1
1097	5.1785e+17	0
1098	5.23106e+17	1
1099	5.27347e+17	0
1100	5.19516e+17	0
1101	5.20351e+17	0
1102	5.17494e+17	0
1103	5.22411e+17	0
1104	5.22793e+17	0
1105	5.27813e+17	0
1106	5.19214e+17	0
1107	5.21789e+17	0
1108	5.2271e+17	0
1109	5.2184e+17	0
1110	5.17711e+17	0
1111	5.1753e+17	0
1112	5.22557e+17	0
1113	5.2801e+17	0
1114	5.25422e+17	1
1115	5.17986e+17	0
1116	5.19208e+17	0
1117	5.21825e+17	0
1118	5.19099e+17	0
1119	5.24985e+17	0
1120	5.17069e+17	0
1121	5.18136e+17	0
1122	5.17302e+17	0
1123	5.22827e+17	0
1124	5.18137e+17	0
1125	5.23876e+17	0
1126	5.20263e+17	0
1127	5.24802e+17	0
1128	5.17759e+17	0
1129	5.18518e+17	0
1130	5.22414e+17	0
1131	5.19895e+17	0
1132	5.25447e+17	0
1133	5.26922e+17	0
1134	5.25755e+17	0
1135	5.17658e+17	0
1136	5.22901e+17	0
1137	5.24297e+17	0
1138	5.19199e+17	0
1139	5.1947e+17	0
1140	5.17719e+17	0
1141	5.21658e+17	0
1142	5.23399e+17	0
1143	5.17873e+17	0
1144	5.18453e+17	1
1145	5.20124e+17	0
1146	5.1816e+17	0
1147	5.22229e+17	0
1148	5.17694e+17	0
1149	5.18257e+17	0
1150	5.28164e+17	0
1151	5.27174e+17	0
1152	5.23647e+17	0
1153	5.27511e+17	0
1154	5.2185e+17	0
1155	5.24572e+17	0
1156	5.23864e+17	0
1157	5.23488e+17	1
1158	5.19969e+17	0
1159	5.21647e+17	0
1160	5.17803e+17	0
1161	5.21836e+17	0
1162	5.17905e+17	0
1163	5.17866e+17	0
1164	5.184e+17	0
1165	5.17887e+17	0
1166	5.22881e+17	1
1167	5.22059e+17	0
1168	5.19441e+17	0
1169	5.19941e+17	1
1170	5.19144e+17	0
1171	5.2031e+17	0
1172	5.19602e+17	0
1173	5.22638e+17	0
1174	5.23153e+17	0
1175	5.26459e+17	0
1176	5.22837e+17	0
1177	5.26745e+17	0
1178	5.25944e+17	0
1179	5.181e+17	0
1180	5.2217e+17	1
1181	5.19176e+17	1
1182	5.25644e+17	0
1183	5.23133e+17	0
1184	5.25264e+17	0
1185	5.21058e+17	0
1186	5.2252e+17	0
1187	5.21996e+17	0
1188	5.24677e+17	0
1189	5.23145e+17	0
1190	5.22556e+17	1
1191	5.21876e+17	0
1192	5.18532e+17	0
1193	5.22524e+17	0
1194	5.26771e+17	1
1195	5.25449e+17	0
1196	5.26187e+17	0
1197	5.22064e+17	0
1198	5.23998e+17	0
1199	5.19444e+17	0
1200	5.23415e+17	0
1201	5.27191e+17	0
1202	5.17538e+17	0
1203	5.23857e+17	0
1204	5.22539e+17	0
1205	5.18462e+17	0
1206	5.17498e+17	1
1207	5.17541e+17	0
1208	5.20239e+17	0
1209	5.25471e+17	0
1210	5.22523e+17	0
1211	5.18204e+17	0
1212	5.17074e+17	0
1213	5.25351e+17	0
1214	5.23273e+17	0
1215	5.23291e+17	0
1216	5.17134e+17	0
1217	5.20995e+17	0
1218	5.19986e+17	0
1219	5.18572e+17	0
1220	5.26614e+17	0
1221	5.17664e+17	0
1222	5.22968e+17	0
1223	5.17495e+17	0
1224	5.23141e+17	0
1225	5.17097e+17	0
1226	5.18402e+17	0
1227	5.18851e+17	0
1228	5.21712e+17	0
1229	5.2314e+17	0
1230	5.1812e+17	0
1231	5.19152e+17	0
1232	5.27873e+17	0
1233	5.1805e+17	1
1234	5.23308e+17	0
1235	5.17767e+17	1
1236	5.2175e+17	0
1237	5.25043e+17	1
1238	5.22099e+17	0
1239	5.15512e+17	0
1240	5.18024e+17	0
1241	5.24692e+17	0
1242	5.17455e+17	0
1243	5.26092e+17	0
1244	5.26876e+17	0
1245	5.19863e+17	0
1246	5.20034e+17	1
1247	5.16676e+17	0
1248	5.24827e+17	1
1249	5.19779e+17	0
1250	5.23872e+17	0
1251	5.23194e+17	0
1252	5.25764e+17	0
1253	5.1886e+17	0
1254	5.22311e+17	0
1255	5.22913e+17	0
1256	5.17679e+17	0
1257	5.19397e+17	0
1258	5.21713e+17	0
1259	5.26666e+17	0
1260	5.21857e+17	0
1261	5.21578e+17	0
1262	5.20238e+17	1
1263	5.23287e+17	0
1264	5.23922e+17	0
1265	5.25604e+17	0
1266	5.24515e+17	0
1267	5.27275e+17	0
1268	5.178e+17	0
1269	5.2436e+17	0
1270	5.17722e+17	0
1271	5.18118e+17	0
1272	5.18569e+17	0
1273	5.22037e+17	1
1274	5.19945e+17	0
1275	5.17057e+17	0
1276	5.17208e+17	0
1277	5.20453e+17	0
1278	5.21856e+17	0
1279	5.25405e+17	0
1280	5.18146e+17	0
1281	5.22769e+17	0
1282	5.1773e+17	0
1283	5.23555e+17	0
1284	5.20251e+17	1
1285	5.19602e+17	0
1286	5.17428e+17	0
1287	5.17416e+17	0
1288	5.24224e+17	0
1289	5.17627e+17	0
1290	5.17425e+17	0
1291	5.19646e+17	1
1292	5.22885e+17	0
1293	5.17052e+17	0
1294	5.23041e+17	0
1295	5.17658e+17	0
1296	5.23878e+17	0
1297	5.19339e+17	0
1298	5.22321e+17	0
1299	5.20684e+17	0
1300	5.24253e+17	0
1301	5.1808e+17	0
1302	5.26838e+17	0
1303	5.27958e+17	0
1304	5.23474e+17	0
1305	5.20103e+17	0
1306	5.1823e+17	0
1307	5.22907e+17	0
1308	5.1883e+17	0
1309	5.26892e+17	0
1310	5.2703e+17	0
1311	5.17812e+17	0
1312	5.17658e+17	0
1313	5.27885e+17	1
1314	5.21718e+17	0
1315	5.25083e+17	0
1316	5.20252e+17	0
1317	5.24918e+17	1
1318	5.24292e+17	0
1319	5.17059e+17	0
1320	5.17532e+17	0
1321	5.18053e+17	0
1322	5.17533e+17	1
1323	5.17755e+17	0
1324	5.20412e+17	1
1325	5.18415e+17	0
1326	5.22855e+17	1
1327	5.18095e+17	0
1328	5.20951e+17	0
1329	5.23601e+17	0
1330	5.1749e+17	0
1331	5.1799e+17	0
1332	5.23674e+17	0
1333	5.17824e+17	1
1334	4.96923e+17	0
1335	5.20761e+17	1
1336	5.2641e+17	0
1337	5.22591e+17	0
1338	5.25719e+17	1
1339	5.23753e+17	0
1340	5.18083e+17	0
1341	5.18008e+17	0
1342	5.23563e+17	0
1343	5.28195e+17	0
1344	5.2263e+17	0
1345	5.23069e+17	0
1346	5.19757e+17	0
1347	5.18503e+17	0
1348	5.26344e+17	0
1349	5.24583e+17	0
1350	5.1945e+17	0
1351	5.1752e+17	0
1352	5.17867e+17	0
1353	5.20485e+17	0
1354	5.1735e+17	1
1355	5.22725e+17	0
1356	5.20931e+17	1
1357	5.24925e+17	0
1358	5.17441e+17	0
1359	5.25599e+17	0
1360	5.22715e+17	0
1361	5.17683e+17	0
1362	5.25469e+17	0
1363	5.18985e+17	0
1364	5.2175e+17	0
1365	5.23578e+17	0
1366	5.1715e+17	0
1367	5.17704e+17	0
1368	5.25484e+17	0
1369	5.22228e+17	0
1370	5.21691e+17	0
1371	5.22586e+17	0
1372	5.23237e+17	0
1373		1
1374	5.25732e+17	0
1375	5.218e+17	0
1376	5.21373e+17	0
1377	5.17698e+17	0
1378	5.20027e+17	1
1379	5.17792e+17	1
1380	5.25115e+17	0
1381	5.2198e+17	0
1382	5.17662e+17	0
1383	5.25484e+17	0
1384	5.2171e+17	0
1385	5.19202e+17	0
1386	5.17856e+17	0
1387	5.21417e+17	0
1388	5.1786e+17	0
1389	5.22753e+17	0
1390	5.18069e+17	0
1391	5.18026e+17	0
1392	5.1782e+17	0
1393	5.20247e+17	0
1394	5.22733e+17	0
1395	5.22926e+17	0
1396	5.19884e+17	0
1397	5.22001e+17	0
1398	5.22987e+17	0
1399	5.18778e+17	0
1400	5.24995e+17	1
1401	5.24385e+17	0
1402	5.22406e+17	0
1403	5.18904e+17	1
1404	5.2021e+17	0
1405	5.2322e+17	0
1406	5.25454e+17	0
1407	5.18013e+17	0
1408	5.23672e+17	0
1409	5.23081e+17	1
1410	5.20675e+17	0
1411	5.18581e+17	0
1412	5.17874e+17	0
1413	5.17556e+17	0
1414	5.22599e+17	0
1415	5.17864e+17	0
1416	5.19223e+17	0
1417	5.18726e+17	0
1418	5.19173e+17	0
1419	5.19246e+17	0
1420	5.25667e+17	0
1421	5.23161e+17	0
1422	5.24256e+17	0
1423	5.1752e+17	1
1424	5.18156e+17	0
1425	5.22363e+17	0
1426	5.23723e+17	0
1427	5.19332e+17	0
1428	5.24579e+17	0
1429	5.19191e+17	1
1430	5.20216e+17	1
1431	5.17869e+17	1
1432	5.21023e+17	0
1433	5.18066e+17	0
1434	5.22175e+17	0
1435	5.22093e+17	0
1436	5.2609e+17	0
1437	5.18503e+17	0
1438	5.22467e+17	0
1439	5.18614e+17	0
1440	5.17825e+17	0
1441	5.26029e+17	0
1442	5.23155e+17	0
1443	5.21757e+17	0
1444	5.19563e+17	0
1445	5.22544e+17	0
1446	5.18171e+17	0
1447	5.20752e+17	0
1448	5.18139e+17	1
1449	5.17312e+17	0
1450	5.17909e+17	1
1451	5.2309e+17	1
1452	5.22794e+17	0
1453	5.1783e+17	0
1454	5.17495e+17	0
1455	5.17541e+17	1
1456	5.26846e+17	0
1457	5.19217e+17	0
1458	5.17493e+17	1
1459	5.22759e+17	0
1460	5.23188e+17	0
1461	5.17334e+17	0
1462	5.17734e+17	0
1463	5.18242e+17	0
1464	5.2155e+17	0
1465	5.22419e+17	0
1466	5.18909e+17	0
1467	5.23296e+17	0
1468	5.18083e+17	0
1469	5.20288e+17	0
1470	5.19525e+17	0
1471	5.21456e+17	0
1472	5.2165e+17	0
1473	5.22493e+17	0
1474	5.22564e+17	0
1475	5.17867e+17	0
1476	5.21105e+17	0
1477	5.20495e+17	1
1478	5.2176e+17	0
1479	5.19872e+17	0
1480	5.19552e+17	1
1481	5.2248e+17	0
1482	5.19284e+17	0
1483	5.23136e+17	0
1484	5.23474e+17	0
1485	5.23101e+17	0
1486	5.22064e+17	0
1487	5.23702e+17	1
1488	5.19263e+17	0
1489	5.22787e+17	1
1490	5.22428e+17	1
1491	5.23335e+17	0
1492	5.25042e+17	1
1493	5.23287e+17	0
1494	5.25399e+17	0
1495	5.17407e+17	0
1496	5.24964e+17	0
1497	5.17501e+17	1
1498	5.17483e+17	1
1499	5.24303e+17	0
1500	5.22399e+17	0
1501	5.21523e+17	0
1502	5.2245e+17	0
1503	5.19221e+17	0
1504	5.2129e+17	0
1505	5.27247e+17	0
1506	5.19467e+17	0
1507	5.25694e+17	0
1508	5.19484e+17	0
1509	5.25126e+17	1
1510	5.19261e+17	0
1511	5.17779e+17	0
1512	5.20053e+17	0
1513	5.18924e+17	1
1514	5.19491e+17	1
1515	5.23141e+17	0
1516	5.17429e+17	1
1517	5.18003e+17	0
1518	5.17511e+17	0
1519	5.18571e+17	0
1520	5.21879e+17	0
1521	5.22917e+17	0
1522	5.19014e+17	0
1523	5.21508e+17	0
1524	5.28384e+17	0
1525	5.1166e+17	0
1526	5.26065e+17	0
1527	5.1809e+17	1
1528	5.17114e+17	0
1529	5.21367e+17	0
1530	5.23219e+17	1
1531	5.18085e+17	0
1532	5.18091e+17	0
1533	5.26461e+17	0
1534	5.27565e+17	0
1535	5.26108e+17	0
1536	5.22485e+17	0
1537	5.22943e+17	0
1538	5.21073e+17	1
1539	5.26759e+17	1
1540	5.24939e+17	1
1541	5.2546e+17	1
1542	5.23151e+17	1
1543	5.21711e+17	0
1544	5.26594e+17	0
1545	5.27458e+17	0
1546	5.17495e+17	1
1547	5.25696e+17	0
1548	5.17976e+17	0
1549	5.21819e+17	1
1550	5.2584e+17	0
1551	5.22424e+17	0
1552	5.25968e+17	0
1553	5.19987e+17	0
1554	5.18453e+17	0
1555	5.26517e+17	0
1556	5.22495e+17	0
1557	5.18108e+17	0
1558	5.23887e+17	0
1559	5.2564e+17	0
1560	5.25398e+17	0
1561	5.20518e+17	0
1562	5.2218e+17	0
1563	5.17491e+17	0
1564	5.16683e+17	0
1565	5.21198e+17	0
1566	5.23895e+17	0
1567	5.25796e+17	0
1568	5.23553e+17	0
1569	5.17639e+17	0
1570	5.25375e+17	0
1571	5.23542e+17	0
1572	5.22433e+17	0
1573	5.17748e+17	0
1574	5.26356e+17	0
1575	5.22144e+17	0
1576	5.2574e+17	0
1577	5.21061e+17	1
1578	5.22399e+17	0
1579	5.17515e+17	0
1580	5.27452e+17	0
1581	5.20062e+17	0
1582	5.17569e+17	0
1583	5.20012e+17	0
1584	5.21407e+17	0
1585	5.17481e+17	0
1586	5.22838e+17	0
1587	5.20536e+17	0
1588	5.21577e+17	0
1589	5.24945e+17	0
1590	5.21342e+17	0
1591	5.24972e+17	0
1592	5.22503e+17	0
1593	5.17495e+17	0
1594	5.21492e+17	0
1595	5.2469e+17	0
1596	5.17871e+17	0
1597	5.18084e+17	0
1598	5.19663e+17	0
1599	5.23165e+17	0
1600	5.22644e+17	1
1601	5.1826e+17	0
1602	5.17747e+17	0
1603	5.17363e+17	0
1604	5.23143e+17	0
1605	5.21431e+17	0
1606	5.18014e+17	0
1607	5.18187e+17	0
1608	5.26553e+17	0
1609	5.11999e+17	0
1610	5.17388e+17	0
1611	5.21464e+17	1
1612	5.27325e+17	0
1613	5.19963e+17	1
1614	5.17743e+17	0
1615	5.23226e+17	0
1616	5.18088e+17	0
1617	5.2538e+17	0
1618	5.20687e+17	0
1619	5.25121e+17	1
1620	5.17716e+17	0
1621	5.22518e+17	0
1622	5.22411e+17	0
1623	5.21418e+17	0
1624	5.24025e+17	0
1625	5.25473e+17	0
1626	5.27152e+17	0
1627	5.18015e+17	0
1628	5.17789e+17	0
1629	5.18925e+17	0
1630	5.22924e+17	1
1631	5.19904e+17	0
1632	5.18113e+17	0
1633	5.17778e+17	0
1634	5.19142e+17	0
1635	5.21798e+17	0
1636	5.27959e+17	0
1637	5.18452e+17	0
1638	5.17848e+17	0
1639	5.26787e+17	0
1640	5.22537e+17	0
1641	5.24956e+17	0
1642	5.23124e+17	0
1643	5.23621e+17	0
1644	5.17509e+17	0
1645	5.18762e+17	0
1646	5.1752e+17	1
1647	5.20411e+17	0
1648	5.1875e+17	1
1649	5.17842e+17	0
1650	5.19329e+17	0
1651	5.20294e+17	0
1652	5.17506e+17	1
1653	5.19943e+17	0
1654	5.17535e+17	0
1655	5.19931e+17	0
1656	5.27668e+17	0
1657	5.26388e+17	0
1658	5.2132e+17	1
1659	5.19173e+17	0
1660	5.25466e+17	0
1661	5.24256e+17	0
1662	5.17391e+17	0
1663	5.21049e+17	0
1664	5.24315e+17	0
1665	5.19629e+17	0
1666	5.1967e+17	0
1667	5.26285e+17	0
1668	5.26796e+17	0
1669	5.2292e+17	0
1670	5.22387e+17	0
1671	5.2472e+17	1
1672	5.17664e+17	0
1673	5.19436e+17	0
1674	5.21066e+17	0
1675	5.25473e+17	0
1676	5.25798e+17	0
1677	5.17653e+17	0
1678	5.22828e+17	0
1679	5.20318e+17	1
1680	5.22014e+17	0
1681	5.23957e+17	0
1682	5.17073e+17	0
1683	5.2299e+17	0
1684	5.17058e+17	0
1685	5.2424e+17	0
1686	5.17856e+17	0
1687	5.25477e+17	0
1688	5.23254e+17	0
1689	5.24202e+17	0
1690	5.23537e+17	0
1691	5.17848e+17	0
1692	5.17668e+17	0
1693	5.16759e+17	0
1694	5.1817e+17	1
1695	5.17133e+17	1
1696	5.21499e+17	0
1697	5.17114e+17	0
1698	5.25649e+17	0
1699	5.26866e+17	0
1700	5.25617e+17	0
1701	5.20688e+17	1
1702	5.2564e+17	0
1703	5.22102e+17	0
1704	5.20224e+17	0
1705	5.17071e+17	0
1706	5.17505e+17	0
1707	5.18823e+17	0
1708	5.20876e+17	1
1709	5.25466e+17	0
1710	5.17877e+17	1
1711	5.17836e+17	0
1712	5.22425e+17	0
1713	5.27144e+17	0
1714	5.17826e+17	1
1715	5.19966e+17	0
1716	5.19931e+17	0
1717	5.18124e+17	0
1718	5.17347e+17	0
1719	5.18856e+17	1
1720	5.19944e+17	0
1721	5.19952e+17	0
1722	5.27282e+17	0
1723	5.26902e+17	0
1724	5.19293e+17	0
1725	5.23941e+17	0
1726	5.20576e+17	1
1727	5.21758e+17	1
1728	5.2785e+17	0
1729	5.23239e+17	0
1730	5.20001e+17	0
1731	5.22389e+17	0
1732	5.25508e+17	0
1733	5.2674e+17	0
1734	5.21029e+17	0
1735	5.21776e+17	0
1736	5.26858e+17	1
1737	5.24375e+17	0
1738	5.28221e+17	0
1739	5.22072e+17	1
1740	5.22563e+17	0
1741	5.17785e+17	0
1742	5.26895e+17	0
1743	5.24188e+17	0
1744	5.22803e+17	0
1745	5.22882e+17	0
1746	5.1783e+17	0
1747	5.17144e+17	0
1748	5.17148e+17	0
1749	5.20779e+17	0
1750	5.22753e+17	0
1751	5.22269e+17	1
1752	5.27116e+17	0
1753	5.1781e+17	0
1754	5.17159e+17	0
1755	5.20983e+17	0
1756	5.23231e+17	0
1757	5.17493e+17	0
1758	5.17519e+17	1
1759	5.17827e+17	0
1760	5.19703e+17	1
1761	5.17639e+17	0
1762	5.22081e+17	1
1763	5.27127e+17	0
1764	5.20654e+17	0
1765	5.24116e+17	0
1766	5.23064e+17	1
1767	5.24879e+17	0
1768	5.18434e+17	0
1769	5.25763e+17	0
1770	5.24288e+17	0
1771	5.23116e+17	0
1772	5.21507e+17	1
1773	5.23878e+17	0
1774	5.18086e+17	1
1775	5.17056e+17	0
1776	5.23003e+17	0
1777	5.20347e+17	1
1778	5.175e+17	0
1779	5.23479e+17	1
1780	5.23273e+17	0
1781	5.22138e+17	1
1782	5.23854e+17	0
1783	5.22856e+17	1
1784	5.22459e+17	0
1785	5.22696e+17	0
1786	5.27222e+17	1
1787	5.25678e+17	0
1788	5.16978e+17	0
1789	5.21853e+17	0
1790	5.18063e+17	0
1791	5.1865e+17	0
1792	5.17757e+17	1
1793	5.17847e+17	1
1794	5.25641e+17	0
1795	5.20041e+17	0
1796	5.20005e+17	0
1797	5.17192e+17	0
1798	5.17524e+17	1
1799	5.27325e+17	0
1800	5.26517e+17	0
1801	5.25491e+17	0
1802	5.22324e+17	0
1803	5.20656e+17	0
1804	5.2262e+17	0
1805	5.22945e+17	0
1806	5.22434e+17	0
1807	5.25e+17	0
1808	5.22432e+17	0
1809	5.17517e+17	0
1810	5.17088e+17	0
1811	5.2453e+17	0
1812	5.18427e+17	1
1813	5.2258e+17	1
1814	5.186e+17	1
1815	5.22491e+17	0
1816	5.25352e+17	0
1817	5.25119e+17	0
1818	5.17496e+17	1
1819	5.22006e+17	0
1820	5.21399e+17	0
1821	5.18093e+17	0
1822	5.17154e+17	0
1823	5.19684e+17	1
1824	5.27433e+17	0
1825	5.24363e+17	0
1826	5.17782e+17	0
1827	5.17514e+17	0
1828	5.19733e+17	0
1829	5.17494e+17	0
1830	5.27264e+17	0
1831	5.22455e+17	0
1832	5.24773e+17	0
1833	5.22803e+17	0
1834	5.24355e+17	0
1835	5.17633e+17	0
1836	5.27919e+17	0
1837	5.22788e+17	0
1838	5.22324e+17	0
1839	5.22482e+17	0
1840	5.21445e+17	0
1841	5.21004e+17	0
1842	5.18601e+17	1
1843	5.22813e+17	0
1844	5.21845e+17	0
1845	5.1808e+17	0
1846	5.20279e+17	0
1847	5.2429e+17	0
1848	5.18143e+17	0
1849	5.22786e+17	0
1850	5.22117e+17	0
1851	5.23075e+17	0
1852	5.17454e+17	0
1853	5.27514e+17	0
1854	5.25138e+17	1
1855	5.2201e+17	0
1856	5.19671e+17	0
1857	5.1846e+17	0
1858	5.2638e+17	1
1859	5.2276e+17	0
1860	5.25474e+17	0
1861	5.22464e+17	1
1862	5.22505e+17	0
1863	5.17574e+17	1
1864	5.24649e+17	0
1865	5.17141e+17	0
1866	5.18083e+17	0
1867	5.22905e+17	1
1868	5.25397e+17	0
1869	5.17746e+17	1
1870	5.22631e+17	0
1871	5.22673e+17	0
1872	5.17504e+17	0
1873	5.17504e+17	1
1874	5.22597e+17	1
1875	5.22782e+17	0
1876	5.17078e+17	0
1877	5.25825e+17	0
1878	5.22834e+17	0
1879	5.25845e+17	0
1880	5.20699e+17	1
1881	5.25477e+17	0
1882	5.22929e+17	0
1883	5.23926e+17	0
1884	5.17502e+17	0
1885	5.17899e+17	0
1886	5.19396e+17	0
1887	5.17537e+17	1
1888	5.1783e+17	1
1889	5.2356e+17	1
1890	5.23016e+17	0
1891	5.2168e+17	0
1892	5.22351e+17	0
1893	5.18203e+17	0
1894	5.20114e+17	0
1895	5.18434e+17	0
1896	5.1709e+17	0
1897	5.18028e+17	0
1898	5.17513e+17	0
1899	5.21385e+17	0
1900	5.21128e+17	1
1901	5.17509e+17	0
1902	5.17862e+17	0
1903	5.22873e+17	0
1904	5.18106e+17	0
1905	5.25457e+17	0
1906	5.22016e+17	0
1907	5.24692e+17	1
1908	5.17427e+17	0
1909	5.17812e+17	0
1910	5.23892e+17	1
1911	5.25613e+17	0
1912	5.22948e+17	0
1913	5.25466e+17	0
1914	5.27083e+17	0
1915	5.17121e+17	0
1916	5.22408e+17	0
1917	5.20411e+17	1
1918	5.2208e+17	0
1919	5.23622e+17	0
1920	5.22421e+17	0
1921	5.17489e+17	0
1922	5.171e+17	1
1923	5.22424e+17	1
1924	5.17747e+17	1
1925	5.22108e+17	1
1926	5.22391e+17	0
1927	5.21417e+17	0
1928	5.17495e+17	1
1929	5.17359e+17	0
1930	5.23131e+17	0
1931	5.18072e+17	0
1932	5.17724e+17	0
1933	5.23191e+17	0
1934	5.20364e+17	0
1935	5.18441e+17	0
1936	5.21246e+17	0
1937	5.1895e+17	0
1938	5.23172e+17	0
1939	5.18946e+17	0
1940	5.25731e+17	0
1941	5.24901e+17	0
1942	5.22255e+17	1
1943	5.27156e+17	0
1944	5.22789e+17	0
1945	5.17664e+17	0
1946	5.21457e+17	1
1947	5.18438e+17	0
1948	5.22839e+17	0
1949	5.17631e+17	0
1950	5.22574e+17	0
1951	5.20606e+17	0
1952	5.21729e+17	0
1953	5.26819e+17	0
1954	5.23192e+17	1
1955	5.19297e+17	0
1956	5.22723e+17	0
1957	5.24806e+17	1
1958	5.25762e+17	0
1959	5.20749e+17	0
1960	5.17503e+17	0
1961	5.28291e+17	0
1962	5.25988e+17	0
1963	5.27608e+17	0
1964	5.17506e+17	0
1965	5.19977e+17	0
1966	5.19169e+17	0
1967	5.21895e+17	0
1968	5.24564e+17	0
1969	5.22905e+17	1
1970	5.21191e+17	1
1971	5.26221e+17	0
1972	5.22513e+17	0
1973	5.1918e+17	1
1974	5.23336e+17	0
1975	5.25727e+17	0
1976	5.19549e+17	0
1977	5.17778e+17	0
1978	5.17999e+17	0
1979	5.26836e+17	1
1980	5.22512e+17	1
1981	5.2275e+17	0
1982	5.18238e+17	0
1983	5.24369e+17	0
1984	5.22877e+17	0
1985	5.2454e+17	0
1986	5.17517e+17	1
1987	5.25452e+17	0
1988	5.18854e+17	1
1989	5.19542e+17	1
1990	5.19869e+17	0
1991	5.17507e+17	0
1992	5.17601e+17	1
1993	5.22782e+17	0
1994	5.17082e+17	0
1995	5.21473e+17	0
1996	5.24953e+17	0
1997	5.22538e+17	0
1998	5.19139e+17	0
1999	5.25016e+17	0
[truncated: 1,640 more rows]
